# Supplementary material for: Symbiotic Associations in Ascidians: Relevance for Functional Innovation and Bioactive Potential
Source: Mar Drugs. 2021 Jun 26;19(7):370. doi: 10.3390/md19070370 (PMC8303170; doi:10.3390/md19070370)
Supplement: Supplementary file 1 [file marinedrugs-19-00370-s001.zip]

Archive with 3 entries (2 files):
- supplementary - proofread/
- supplementary - proofread/Table S1.xlsx
- supplementary - proofread/Table S2.pdf
