# Supplementary material for: Symbiotic Associations in Ascidians: Relevance for Functional Innovation and Bioactive Potential
Source: Mar Drugs. 2021 Jun 26;19(7):370. doi: 10.3390/md19070370 (PMC8303170; doi:10.3390/md19070370)
Supplement: Supplementary file 1 [file marinedrugs-19-00370-s001.zip › supplementary - proofread/Table S1.xlsx]

## Sheet: Folha1
Supplementary Table S1 - Description of each phylum (per host) reported in association with ascidians.
Phylum
Species	Life	Symbionts	Acidobacteria	Actinobacteria	Aquificae	Armatimonadetes	Bacteroidetes	Chlorobi	Chloroflexi	Chlamydiae	Calditrichaeota	Cyanobacteria	Deinococcus-Thermus	Deferribacteres	Dictyoglomi	Elusimicrobia	Fibrobacteres	Firmicutes	Fusobacteria	Gemmatimonadetes	Lentisphaerae	Nitrospinae	Nitrospirae	Planctomycetes	Proteobacteria	Spirochaetes	Synergistetes	Tenericutes	Thermodesulfobacteria	Thermotogae	Verrucomicrobia	other/unknown/candidate phyla	Thaumarchaeota	Euryarchaeota	Crenarchaeota	Rhodophyta	Chlorophyta	Tracheophyta	Arthropoda	Annelida	Nematoda	Platyhelminthes	Cnidaria	Porifera	Ascomycota	Basiodiomycota	Zygomycota	Myzozoa	Cercozoa
Aplidium conicum	Colonial						Bacteroidetes (Tenacibaculum)																		Proteobacteria (Gammaproteobacteria, Alphaproteobacteria (Roseobacter))
Aplidium densum	Colonial			Actinobacteria																					Proteobacteria (Gammaproteobacteria (Pseudoalteromonas, Psychrobacter), Alphaproteobacteria)
Aplidium depressum	Colonial											Cyanobacteria (Prochloron)
Aplidium elegans	Colonial																								Proteobacteria (Gammaproteobacteria, Alphaproteobacteria)
Aplidium haouarianum	Colonial																								Proteobacteria (Gammaproteobacteria)
Aplidium lenticulum	Colonial			Actinobacteria (Streptomyces sp.)
Aplidium multiplicatum	Colonial																								Proteobacteria (Gammaproteobacteria (Vibrio))
Aplidium nordmanni	Colonial																								Proteobacteria (Gammaproteobacteria)
Aplidium pallidum																																													Ascomycota (Penicillium antarcticum)
Aplidium proliferum	Colonial																								Proteobacteria (Gammaproteobacteria (Serratia marcescens))
Aplidium protectans	Colonial						Bacteroidetes																	Planctomycetes (Pirellulales)	Proteobacteria (Alphaproteobacteria (Rhizobiales))								Thaumarchaeota (Nitrosopumilus)
Aplidium sp.	Colonial			Actinobacteria			Bacteroidetes					Cyanobacteria (Prochloron)												Planctomycetes	Proteobacteria (Alphaproteobacteria (Rhizobiales))							SBR 1093	Thaumarchaeota (Nitrosopumilus)
Aplidium solidum	Colonial		Acidobacteria	Actinobacteria (Actinomycetales (Microbacteriaceae, Nocardiaceae (Nocardia), Actinomycetaceae, Micrococcaceae, Pseudonocardiaceae, Corynebacteriaceae, Pseudonocardiaceae, Streptomycetaceae (Streptomyces)), Micromonosporaceae (Micromonospora))			Bacteroidetes		Chloroflexi			Cyanobacteria											Nitrospirae	Planctomycetes	Proteobacteria	Spirochaetes
Aplidium thomsoni	Colonial											Cyanobacteria (Synechococcus, Dermocarpa)																								Rhodophyta (Neevea repens)	Chlorophyta (Pseudendoclonium submarinum)
Ascidia ahodori	Solitary		Acidobacteria (Acidobacteriaceae (Granulicella (Granulicella tundricola)))	Actinobacteria (Actinomycetaceae (Actinomyces (Actinomyces naturae)), Actinosynnemataceae, Dermacoccaceae (Dermacoccus (Dermacoccus abyssi)), Streptosporangiaceae (Streptosporangium), Dietziaceae (Dietzia (Dietzia alimentaria)), Acidimicrobiaceae (Acidimicrobium), Pseudonocardiaceae (Saccharopolyspora (Saccharopolyspora shandongensis)), Bifidobacteriaceae (Bifidobacterium (Bifidobacterium bombi))…			Bacteroidetes (Flammeovirgaceae (Flammeovirga (Flammeovirga aprica, Flammeovirga pacifica)), Ekhidnaceae, Flexibacteraceae, Flavobacteriaceae (Winogradskyella (Winogradskyella echinorum, Winogradskyella exilis), Tenacibaculum (Tenacibaculum discolor, Tenacibaculum japonica, Tenacibaculum litoreum, Tenacibaculum mesophilum, Tenacibaculum soleae), Psychroflexus (Psychroflexus gondwanensis), Polarib…	Chlorobi (Chlorobiaceae (Chlorobaculum (Chlorobaculum limnaeum)))	Chloroflexi (Thermogemmatisporaceae (Thermogemmatispora), Caldilineaceae (Caldilinea (Caldilinea tarbellica)))	Chlamydiae (Waddliaceae (Waddlia), Rhabdochlamydiaceae (Candidatus Rhabdochlamydia (Candidatus Rhabdochlamydia crassificans)), Parachlamydiaceae (Candidatus Protochlamydia (Candidatus Protochlamydia amoebophila)))	Calditrichaeota (Caldithrix)	Cyanobacteria (Rivulariaceae, Pseudanabaenaceae, Synechococcaceae, Microcystaceae (Microcystis (Microcystis panniformis)), Nostocaceae, Gomphosphaeriaceae, Phormidiaceae, Arthronema (Arthronema africanum), Arthrospira, Calothrix (Calothrix parietina), Dolichospermum, Hydrocoleum, Leptolyngbya (Leptolyngbya laminosa), Oscillatoria (Oscillatoria corallinae), Prochlorococcus (Prochlorococcus marinus…	Deinococcus-Thermus (Deinococcaceae (Deinococcus))					Firmicutes (Carboxydocellaceae, Caldicellulosiruptoraceae, Lachnospiraceae (Blautia), Streptococcaceae (Streptococcus (Streptococcus bovis, Streptococcus milleri, Streptococcus sanguinis, Streptococcus tigurinus)), Leuconostocaceae (Leuconostoc), Heliobacteriaceae (Heliorestis (Heliorestis baculata)), Ruminococcaceae (Oscillospira), Aerococcaceae (Facklamia (Facklamia languida)), Clostridiaceae (…	Fusobacteria (Fusobacteriaceae (Cetobacterium (Cetobacterium ceti)), Propionigenium (Propionigenium maris, Propionigenium modestum))				Nitrospirae (Thermodesulfovibrionaceae, Thermodesulfovibrio (Thermodesulfovibrio thiophilus))	Planctomycetes (Planctomycetaceae (Planctomyces (Planctomyces limnophilus, Planctomyces maris)), Pirellulaceae, Isosphaeraceae (Singulisphaera), Brocadiaceae, Gemmataceae (Gemmata), Candidatus Scalindua (Candidatus Scalindua brodae))	Proteobacteria (Betaproteobacteria (Thiomonas (Thiomonas perometabolis, Thiomonas thermosulfata), Paucibacter, Rhodocyclaceae, Nitrosomonadaceae (Nitrosovibrio), Neisseriaceae, Methylophilaceae (Methylotenera (Methylotenera versatilis)), Oxalobacteraceae (Janthinobacterium (Janthinobacterium agaricidamnosum, Janthinobacterium lividum), Oxalobacter (Oxalobacter vibrioformis)), Comamonadaceae (Acid…	Spirochaetes (Spirochaetaceae (Treponema (Treponema calligyrum, Treponema paraluiscuniculi, Treponema refringens, Treponema succinifaciens, Treponema zioleckii)), Borreliaceae (Borrelia), Leptospiraceae (Leptospira (Leptospira licerasiae)))	Synergistetes (Dethiosulfovibrio)	Tenericutes (Mycoplasmataceae (Mycoplasma (Mycoplasma insons)), Acholeplasmataceae)		Thermotogae (Thermotogaceae, Thermosipho (Thermosipho ferriphilus))	Verrucomicrobia (Verrucomicrobiaceae (Prosthecobacter, Verrucomicrobium), Pelagicoccaceae, Cerasicoccaceae, Chthoniobacteraceae (Chthoniobacter (Chthoniobacter flavus)), Puniceicoccaceae (Coraliomargarita (Coraliomargarita akajimensis)), Pelagicoccus (Pelagicoccus croceus), Rubritalea)
Ascidia aximensis	Solitary																																						Arthropoda (Crustacea (Ascidonia flavomaculata))
Ascidia ceratodes	Solitary		Acidobacteria				Bacteroidetes (Flavobacteriaceae)		Chloroflexi			Cyanobacteria											Nitrospirae (Nitrospira)		Proteobacteria (Gammaproteobacteria (Chromatiales, Alteromonadales (Alteromonas, Glaciecola)), Alphaproteobacteria (Rhizobiales))
Ascidia conchilega	Solitary																																						Arthropoda (Crustacea (Ascidonia flavomaculata))
Ascidia mentula	Solitary																																						Arthropoda (Crustacea (Ascidonia flavomaculata))
Ascidia paratropa	Solitary																																						Arthropoda (Crustacea (Ascidonia californiensis))
Ascidia vermiformis	Solitary																																						Arthropoda (Crustacea (Ascidonia californiensis))
Ascidia involuta	Solitary																																						Arthropoda (Crustacea (Ascidonia flavomaculata))
Ascidia interrupta	Solitary																																						Arthropoda (Crustacea (Ascidonia miserabilis))
Ascidia sp.	Solitary						Bacteroidetes (Flammeovirga kamogawensis)												Fusobacteria (Psychrilyobacter)						Proteobacteria (Alphaproteobacteria (Tropicibacter (Tropicibacter litoreus), Hoeflea), Gammaproteobacteria (Colwellia (Colwellia aestuarii, Colwellia psychrerythraea), Pseudoalteromonas (Pseudoalteromonas carrageenovora, Pseudoalteromonas ulvae), Shewanella (Shewanella piezotolerans, Shewanella colwelliana, Shewanella marinintestina, Shewanella japonica, Shewanella fidelis), Photobacterium (Photo…						Verrucomicrobia (Roseibacillus)
Ascidia sydneiensis samea	Solitary																								Proteobacteria (Gammaproteobacteria (Vibrio splendidus, Vibrio tasmaniensis, Vibrio tapetis, Shewanella kaireitica, Shewanella pasifica, Shewanella olleyana))
			Acidobacteria (Acidobacteriaceae)	Actinobacteria (Acidimicrobiaceae (Acidimicrobium), Actinopolysporaceae (Actinopolyspora (Actinopolyspora salina)), Actinosynnemataceae, Bifidobacteriaceae (Bifidobacterium (Bifidobacterium bombi)), Brevibacteriaceae (Brevibacterium), Cellulomonadaceae, Conexibacteraceae (Conexibacter), Coriobacteriaceae, Corynebacteriaceae (Corynebacterium (Corynebacterium tuberculostearicum, Corynebacterium ure…			Bacteroidetes (Amoebophilaceae (Candidatus Amoebophilus (Candidatus Amoebophilus asiaticus)), Bacteroidaceae (Bacteroides (Bacteroides denticanum, Bergeyella zoohelcum)), Ekhidnaceae, Flammeovirgaceae (Fulvivirga (Fulvivirga kasyanovii), Flammeovirga (Flammeovirga pacifica)), Flavobacteriaceae (Flavobacterium (Flavobacterium algicola), Gramella, Elizabethkingia (Elizabethkingia meningoseptica), M…	Chlorobi (Chlorobiaceae)	Chloroflexi (Anaerolinaceae (Bellilinea (Bellilinea caldifistulae)), Caldilineaceae (Caldilinea (Caldilinea tarbellica)), Thermogemmatisporaceae (Thermogemmatispora))	Chlamydiae (Parachlamydiaceae (Candidatus Protochlamydia (Candidatus Protochlamydia amoebophila)), Rhabdochlamydiaceae (Candidatus Rhabdochlamydia (Candidatus Rhabdochlamydia crassificans)), Waddliaceae (Waddlia))	Caldithrixaceae (Caldithrix)	Cyanobacteria (Microcystaceae, Nostocaceae, Phormidiaceae, Pseudanabaenaceae, Rivulariaceae, Synechococcaceae, Prochlorococcus (Prochlorococcus marinus), Calothrix (Calothrix parietina), Symploca (Symploca atlantica), Microcystis (Microcystis panniformis), Hydrocoleum, Arthronema (Arthronema africanum), Trichodesmium (Trichodesmium tenue), Leptolyngbya (Leptolyngbya laminosa), Dolichospermum, Osc…	Thermi, Deinococcaceae (Deinococcus)	Deferribacteres (Deferribacteraceae (Deferribacter (Deferribacter autotrophicus)))				Firmicutes (Aerococcaceae, Anaerobrancaceae, Bacillaceae (Anoxybacillus (Anoxybacillus flavithermus), Lysinibacillus, Geobacillus, Bacillus (Bacillus alcalophilus, Bacillus horneckiae), Virgibacillus (Virgibacillus salexigens, Virgibacillus salexigens), Marinococcus (Marinococcus halophilus), Lentibacillus (Lentibacillus salinarum)), Caldicellulosiruptoraceae, Carboxydocellaceae, Carnobacteriacea…	Fusobacteria (Fusobacteriaceae (Propionigenium (Propionigenium maris, Propionigenium modestum), Cetobacterium (Cetobacterium ceti), Fusobacterium), Leptotrichiaceae (Sebaldella))				Nitrospirae (Thermodesulfovibrionaceae, Thermodesulfovibrio (Thermodesulfovibrio thiophilus))	Planctomycetes (Brocadiaceae, Planctomycetaceae (Planctomyces (Planctomyces limnophilus, Planctomyces brasiliensis, Planctomyces maris)), Pirellulaceae (Pirellula), Isosphaeraceae (Singulisphaera), Candidatus Scalindua)	Proteobacteria (Gammaproteobacteria (Aeromonadaceae (Tolumonas (Tolumonas auensis), Oceanisphaera (Oceanisphaera litoralis)), Alteromonadaceae (Marinobacter (Marinobacter arcticus), Glaciecola (Glaciecola nitratireducens), Alishewanella), Chromatiaceae (Chromatium (Chromatium weissei), Nitrosococcus (Nitrosococcus watsoni), Thiocapsa, Thiorhodococcus (Thiorhodococcus pfennigii), Marichromatium (M…	Spirochaetes (Spirochaetaceae (Treponema (Treponema paraluiscuniculi, Treponema calligyrum, Treponema porcinum, Treponema refringens, Treponema zioleckii)), Borreliaceae (Borrelia))	Synergistetes (Dethiosulfovibrionaceae, Synergistaceae (Dethiosulfovibrio, Candidatus Tammella (Candidatus Tammella caduceiae), Aminiphilus (Aminiphilus circumscriptus)), Aminiphilaceae)	Tenericutes (Mycoplasmataceae (Mycoplasma (Mycoplasma iguanae, Mycoplasma timone)), Acholeplasmataceae (Acholeplasma (Acholeplasma cavigenitalium), Candidatus Phytoplasma), Entomoplasmataceae (Mesoplasma (Mesoplasma entomophilum)))	Thermodesulfobacteriaceae (Thermodesulfatator (Thermodesulfatator atlanticus))	Thermotogaceae	Verrucomicrobia (Puniceicoccaceae (Coraliomargarita (Coraliomargarita akajimensis), Pelagicoccus), Verrucomicrobiaceae (Luteolibacter (Luteolibacter algae), Verrucomicrobium, Persicirhabdus, Prosthecobacter (Prosthecobacter fusiformis)), Rubritalea (Rubritalea tangerina, Rubritalea marina), Methylacidiphilaceae, Pelagicoccaceae, Chthoniobacteraceae (Chthoniobacter), Candidatus Methylacidiphilum)			Euryarchaeota (Methanobacteriaceae (Methanobrevibacter (Methanobrevibacter acididurans, Methanobrevibacter ruminantium), Methanobacterium (Methanobacterium bryantii)), Halobacteriaceae (Haladaptatus))
Ascidiella aspersa	Solitary		Acidobacteria	Actinobacteria			Bacteroidetes		Chloroflexi									Firmicutes (Bacili)							Proteobacteria (Gammaproteobacteria (Microbulbifer (Microbulbifer arenaceous, Microbulbifer variabilis), Shewanella (Shewanella surugensis), Alteromononas, Endozoicomonas, Pseudomonas, Vibrionaceae (Photobacterium (Photobacterium phosphoreum))), Alphaproteobacteria, Epsilonproteobacteria (Arcobacter (Arcobacter butzleri)), Deltaproteobacteria (Desulfobulbaceae))						Verrucomicrobia (Roseibacillus)
Ascidiella sp.	Solitary																	Firmicutes (Bacili (Psychrobacillus psychrodurans))							Proteobacteria (Gammaproteobacteria (Microbulbifer (Microbulbifer variabilis), Shewanella (Shewanella surugensis, Shewanella halifaxensis), Endozoicomonas (Endozoicomonas elysicola), Photobacterium, Acinetobacter lwoffii), Epsilonproteobacteria)
Ascidiella scabra	Solitary						Bacteroidetes												Fusobacteria					Planctomycetes	Proteobacteria (Alphaproteobacteria (Hoeflea, Roseobacter), Gammaproteobacteria (Alteromonas, Colwellia, Pseudoalteromonas, Endozoicomonas (Endozoicomonas elysicola), Neptuniibacter), Deltaproteobacteria (Haliangium), Epsilonproteobacteria (Arcobacter))
Asterocarpa humilis	Solitary																																			Rhodophyta (Neevea repens)	Chlorophyta (Pseudendoclonium submarinum)
Bostrichobranchus pilularis	Solitary																																															Apicomplexa (Nephromyces)
Botrylloides leachii	Colonial			Actinobacteria (Acidimicrobiales)			Bacteroidetes (Flavobacteriaceae)					Cyanobacteria													Proteobacteria (Alphaproteobacteria (Ruegeria))
Botrylloides violaceus	Colonial						Bacteroidetes (Flavobacteriaceae, Cytophaga, Uncultured Psychroserpens)																		Proteobacteria (Alphaproteobacteria (Uncultured Methylobacterium sp.), Gammaproteobacteria (Vibrio gallicus))
Botryllus schlosseri	Colonial		Acidobacteria	Actinobacteria (Acidimicrobiales, Brevibacterium, Corynebacterium, Brachybacterium, Kytococcus, Ornithinimicrobium, Rathayibacter, Pseudoclavibacter, Agromyces, Microbacterium, Glutamicibacter (Glutamicibacter creatinolyticus), Rothia, Kocuria, Micrococcus, Micromonospora, Mycobacterium, Rhodococcus, Nocardiopsis, Streptomyces)			Bacteroidetes (Flavobacteriaceae (Ascidiaceibacter (Ascidiaceibacter salegens sp. nov.), Flavobacterium, Tenacibaculum, Saonia flava))					Cyanobacteria (Prochloron)						Firmicutes (Bacillus, Fictibacillus, Halobacillus, Halolactibacillus, Pontibacillus, Salimicrobium, Virgibacillus (Virgibacillus chiguensis), Alkalibacterium, Exiguobacterium, Planococcus, Kurthia, Salinicoccus, Staphylococcus)	Fusobacteria					Planctomycetes	Proteobacteria (Gammaproteobacteria (Psychrobacter, Pseudomonas fluorescens, Endozoicomonas, Vibrio parahaemolyticus, Citrobacter, Halomonas, Microbulbifer, Marinobacterium, Pseudoalteromonas, Shewanella, Vibrio, Photobacterium, Catenococcus), Alphaproteobacteria (Rhodobacteraceae (Ruegeria, Ruegeria, Sulfitobacter mediterraneus, Roseobacter, Phaeobacter, Aliiroseovarius, Tropicibacter), Afifella…						Verrucomicrobia (Rubritalea)
Botryllus sp.	Colonial																								Proteobacteria (Gammaproteobacteria (Psychrobacter))
Botryllus planus	Colonial		Acidobacteria				Bacteroidetes (Flavobacteriaceae)		Chloroflexi			Cyanobacteria											Nitrospirae (Nitrospira)		Proteobacteria (Gammaproteobacteria (Chromatiales, Alteromonadales (Alteromonas, Glaciecola)), Alphaproteobacteria (Rhizobiales))
Ciona savignyi	Solitary																								Proteobacteria (Alphaproteobacteria (Amylibacter cionae sp.nov., Phyllobacteriaceae), Gammaproteobacteria (Hahellaceae (Endozoicomonas)))
Ciona intestinalis	Solitary																								Proteobacteria (Gammaproteobacteria (Pseudoalteromonas tunicata))
			Acidobacteria (Chloracidobacteria, Candidatus Solibacter)	Actinobacteria (Micrococcales (Microbacteriaceae (Mycobacterium, Cryobacterium, Salinibacterium, Microbacterium), Kocuria (Kocuria palustris), Agrococcus baldri, Arthrobacter echini, Micrococcus, Mobiluncus, Cellulomonas, Glutamicibacter protophormiae, Serinicoccus, Intrasporangiaceae (Knoellia subterranea)), Acidimicrobiales (Microthrixaceae, Ilumatobacter), Solirubrobacterales, Gaiellales (Gaie…		Armatimonadetes	Bacteroidetes (Marinilabiaceae, Bacteroidales (Parabacteroides, Bacteroides caccae, Prevotella, Rikenellaceae, Bacteroides, Porphyromonadaceae), Flavobacteria (Flavobacteriales (Fluviicola, Cryomorphaceae, Flavobacteriaceae (Mesonia, Salinimicrobium, Olleya marilimosa, Marixanthomonas ophiurae, Flaviramulus ichthyoenteri, Polaribacter, Kordia, Tenacibaculum, Muricauda, Arenibacter (Arenibacter ec…		Chloroflexi (Anaerolineae, Caldilineaceae, Anaerolinaceae, Ardenticatenaceae)	Chlamydiae (Simkaniaceae, Candidatus Rhabdochlamydia, Chlamydiales, Waddlia)		Cyanobacteria (Synechococcophycideae, Prochlorococcus (Prochlorococcus marinus), GpIIa, Leptolyngbya)		Deferribacteres (Mucispirillum schaedleri)			Fibrobacteres	Firmicutes (Streptococcaceae (Lactococcus, Streptococcus), Anaerospora, Veillonellaceae (Veillonella), Enterococcus, Exiguobacterales, Anaerococcus, Alkalibacterium, Ruminococcaceae (Oscillospira, Faecalibacterium, Ruminococcus (Ruminococcus bromii)), Erysipelotrichales (Erysipelotrichaceae (Turicibacter), Bacilli (Weissella, Fructobacillus, Leuconostoc (Leuconostoc mesenteroides), Bacillales (Ge…	Fusobacteria (Fusobacteria (Fusobacteriales (Fusobacteriaceae (Psychrilyobacter, Propionigenium, Cetobacterium)))		Lentisphaerae (Victivallales (Victivallaceae))		Nitrospirae (Nitrospiraceae (Nitrospira))	Planctomycetes (Phycisphaerae (Phycisphaerales), Planctomycetia (Planctomyces, Pirellulaceae, Gemmataceae (Gemmata)))	Proteobacteria (Alphaproteobacteria (Pelagibacteraceae, Rhodospirillales (Rhodospirillaceae (Nisaea, Thalassospira (Thalassospira xiamenensis))), Caulobacteraceae (Caulobacter, Brevundimonas diminuta), Rhodobacterales (Hyphomonadaceae (Maricaulis), Rhodobacteraceae (Sulfitobacter, Roseovarius, Ruegeria, Phaeobacter, Thalassobius (Thalassobius mediterraneus), Pseudoruegeria, Dinoroseobacter, Lokta…	Spirochaetes (Leptospiraceae)	Synergistetes (Dethiosulfovibrionaceae)	Tenericutes (Mollicutes (Anaeroplasmatales (Anaeroplasmataceae)), Mycoplasmatales (Ureaplasma))			Verrucomicrobia (Verrucomicrobiales (Verrucomicrobiaceae (Verrucomicrobium, Luteolibacter, Persicirhabdus, Prosthecobacter), Akkermansia muciniphila, Rubritaleaceae (Rubritalea)), Candidatus Xiphinematobacter, Methylacidiphilales, Opitutae (Coraliomargarita, Pelagicoccus, Opitutus))	Patescibacteria, Epsilonbacteraeota	Thaumarchaeota (Nitrosopumilus)	Euryarchaeota (Halococcus, Methanobrevibacter)											Fungi (Ascomycota (Saccharomycetales (Wickerhamomyces sp., Candida sequanensis), Pseudogymnoascus destructans, Microascales (Pseudallescheria sp.), Plectosphaerella cucumerina (Glomerellales), Pleosporales (Boeremia exigua, Pithomyces chartarum, Pseudochaetosphaeronema larense, Pyrenochaeta sp.), Helotiales (Cadophora luteo-olivacea), Cladosporium sp. (Capnodiales), Chaetosphaeriales (Dendrophoma…	Basidiomycota (Sakaguchia lamellibrachiae, Cryptococcus magnus (Filobasidiales)))		Myzozoa (Cardiosporidium cionae)
Ciona robusta	Solitary											Cyanobacteria													Proteobacteria (Alphaproteobacteria (Kordiimonadaceae))
Clavelina arafurensis	Colonial			Actinobacteria			Bacteroidetes		Chloroflexi			Cyanobacteria												Planctomycetes	Proteobacteria (Alphaproteobacteria (Rhizobiales))							SBR 1093	Thaumarchaeota (Nitrosopumilus)
Clavelina meridionalis	Colonial			Actinobacteria			Bacteroidetes		Chloroflexi			Cyanobacteria												Planctomycetes	Proteobacteria (Alphaproteobacteria (Rhizobiales))							SBR 1093	Thaumarchaeota (Nitrosopumilus)
Clavelina miniata	Colonial	Bacteria
Corella brewinae	Solitary																																						Arthropoda (Corellamysis eltanina)
Cystodytes dellechiajei	Colonial						Bacteroidetes (Tenacibaculum maritimum, Reichenbachia agariperforans)																		Proteobacteria (Alphaproteobacteria (Rhodobium orientis, Ahrensia, Roseobacter, Erythrobacter litoralis, Hyphomonas polymorpha, Hyphomicrobium denitrificans, Stappia sp., Mesorhizobium sp., Erythrobacter sp.), Gammaproteobacteria (Halomonas, Endozoiciomonas elysicola, Halomonas sp., Alteromonas macleodi), Betaproteobacteria (Janthinobacterium agaricidamnosus))								Thaumarchaeota (Nitrosopumilus maritimus)		Crenarchaeota	Rhodophyta (Bangiopsis subsimplex)									Eurotiales (Penicillium, Aspergillus, Penicillium brevicompactum), Pleosporales (Epicoccum nigrum, Alternaria, Phoma), Phylachrocales (Plectosphaerella), Capnodiales (Cladosporium), Hypocreales (Fusarium), Helotiales (Botrytis cinerea))
Cystodytes sp.	Colonial											Cyanobacteria (Prochloron)													Proteobacteria (Gammaproteobacteria (Microbulbifer), Alphaproteobacteria (Mesorhizobium), Betaproteobacteria, Gammaproteobacteria, Alphaproteobacteria)														Arthropoda (Crustacea (Notodelphys prasina, Cyclopina gracilis))									Chromista (Myzozoa (Lankesteria ascidiae, Symbiodinium))
Diazona violacea	Colonial																								Proteobacteria (Gammaproteobacteria, Alphaproteobacteria (Roseobacter))														Arthropoda (Crustacea (Ascidonia flavomaculata))
Didemnum fragile (reported as Didemnum proliferum)				Actinobacteria (Micromonospora sp.)
Didemnum candidum	Colonial																	Firmicutes (Halobacillus trueperi)							Proteobacteria (Gammaproteobacteria (Vibrio alginolyticus))
Didemnum chartaceum	Colonial											Cyanobacteria (Prochloron)
Didemnum albopunctatum	Colonial			Actinobacteria			Bacteroidetes		Chloroflexi			Cyanobacteria												Planctomycetes	Proteobacteria (Alphaproteobacteria (Rhizobiales))							SBR 1093	Thaumarchaeota (Nitrosopumilus)
Didemnum granulatum	Colonial																	Firmicutes (Bacillus thuringiensis)							Proteobacteria (Alphaproteobacteria (Rhizobiales))							SBR 1093	Thaumarchaeota (Nitrosopumilus)						Arthropoda (Enterocola parapterophorus n. sp.)
Didemnum cuculliferum	Colonial											Cyanobacteria (Prochloron)
Didemnum multispirale	Colonial			Actinobacteria			Bacteroidetes		Chloroflexi			Cyanobacteria												Planctomycetes	Proteobacteria (Alphaproteobacteria (Rhizobiales))							SBR 1093	Thaumarchaeota (Nitrosopumilus)
Didemnum fulgens	Colonial		Acidobacteria									Cyanobacteria													Proteobacteria (Alphaproteobateria (Hoeflea, Rhodobium, Kordiimona), Gammaproteobacteria (Spongiibacter, Ectothiorhodosinus), Deltaproteobacteria (Desulfocurvus))																				Eurotiales (Penicillium (Penicillium brevicompactum, Penicillium rubens)), Capnodiales (Cladosporium), Botryosphaeriales (Microdiplodia), Microascales (Scopulariopsis), Hypocreales (Trichoderma (Trichoderma harzianum), Clonostachys))
Didemnum granulosum	Colonial											Cyanobacteria (Synechocystis)
Didemnum lahillei	Colonial											Cyanobacteria (Synechocystis)
Didemnum ligulum	Colonial			Actinobacteria (Arthrobacter, Brevibacterium, Curtobacterium, Kocuria, Micrococcus, Nocardia)			Bacteroidetes											Firmicutes (Bacillus, Exiguobacterium, Paenibacillus, Paucisalibacillus, Staphylococcus)							Proteobacteria (Gammaproteobacteria (Acinetobacter), Alphaproteobacteria (Ruegeria, Stappia))																				Ascomycota (Penicillium citrinum, Fusarium proliferatum, Trichoderma harzianum, Aspergillus sydowii, Aspergillus versicolor, Cladosporium oxysporum, Fusarium proliferatum, Aspergillus sp.)
Didemnum membranaceum	Colonial											Cyanobacteria (Prochloron didemni)
Didemnum molle	Colonial		Acidobacteria	Actinobacteria (Salinispora pacifica, Micromonospora, Rhodococcus, Streptomyces)			Bacteroidetes (Flavobacteriaceae, Ekhidnaceae)					Cyanobacteria (Prochloraceae (Prochloron (Prochloron didemni)), Leptolyngbya, Acaryochloris marina, Synechococcus)													Proteobacteria (Gammaproteobacteria (Chromatiales, Alteromonadales (Alteromonas, Glaciecola), Marinomonas), Alphaproteobacteria (Rhizobiales, Kordiimonadaceae, Rhodobacteraceae, Nitratireductor basaltis), Deltaproteobacteria (Nitrospina))	Spirochaetaceae													Arthropoda (Crustacea (Cyclopina gracilis, Doridicola agilis))		Nematoda (Anticomidae sp.)		Cnidaria (Clytia gracilis, Clytia sp., Selaginopsis cornigera, Rhacostoma atlantica, Melicertum octocostatum)	Porifera (Igernella notabilis)	Ascomycota (Penicillium sp., Trichoderma virens)
Didemnum moseleyi	Colonial											Cyanobacteria (Prochloron)
Didemnum psammatodes	Colonial			Actinobacteria (Nocardia araoensis, Verrucosispora sp., Micromonospora sp., Nocardia sp., Streptomyces sp., Streptomyces chryseus, Streptomyces sp.)								Cyanobacteria (Prochloron)
Didemnum sp.	Colonial		Acidobacteria	Actinobacteria (Curtobacterium, Micrococcus, Gordonia didemni sp. nov., Streptomyces sp.)			Bacteroidetes (Flavobacteria (Tenacibaculum), Ekhidnaceae)		Chloroflexi			Cyanobacteria (Synechocystis (Synechocystis trididemni), Prochloron)						Firmicutes (Bacillus)					Nitrospirae (Nitrospira)	Planctomycetes	Proteobacteria (Deltaproteobacteria (Myxococcales, Bdellovibrio, Desulfobulbaceae, Nitrospina), Gammaproteobacteria (Pseudomonadaceae (Pseudomonas), Chromatiales, Alteromonas, Vibrio, Oceanospirillales (Litoricola), Glaciecola, Xanthomonadales, Marinomonas, Endozoicimonaceae (Endozoicomonas)), Alphaproteobacteria (Rhizobiales, Kordiimonadaceae, Pseudovibrio, Ruegeria, Stappia), Betaproteobacteria)							SBR 1093	Thaumarchaeota (Nitrosopumilus)			Rhodophyta (Grateloupia luxurians, Spyridia filamentosa)		Tracheophyta (Posidonia australis)	Arthropoda (Crustacea (Attheyella crassa))					Porifera (Baeria nivea)	Ascomycota (Alternaria, Aspergillus, Bionectria, Botryosphaeria, Cladosporium, Cochliobolus, Fusarium, Penicillium, Pestalotiopsis, Phoma, Trichoderma, Penicillium)		Zygomycota (Cunninghamella, Mucor, Rhizopus)
Didemnum sphaericum	Colonial											Cyanobacteria (Prochloron)
Didemnum galacteum	Colonial			Actinobacteria			Bacteroidetes					Cyanobacteria (Prochloron, Synechococcus sp., Symploca sp., Cyanobium, Stigonema ocellatum)												Planctomycetes	Proteobacteria (Alphaproteobacteria, Gammaproteobacteria, Betaproteobacteria)
Didemnum maculosum																																													Cladosporium sp.
Didemnum vexillum			Acidobacteria	Actinobacteria			Bacteroidetes		Chloroflexi			Cyanobacteria						Firmicutes	Fusobacteria		Lentisphaerae		Nitrospirae	Planctomycetes	Proteobacteria (Alphaproteobacteria, Gammaproteobacteria, Epsilonproteobacteria, Deltaproteobacteria)	Spirochaetes		Tenericutes			Verrucomicrobia	Dadabacteria, Candidatus Dependentiae, Candidatus Marinimicrobia, Nanoarchaeota, Patescibacteria	Thaumarchaeota	Euryarchaeota
Diplosoma aggregatum	Colonial											Cyanobacteria (Prochloron)
Diplosoma gumavirens	Colonial											Cyanobacteria (Prochloron)
Diplosoma listerianum	Colonial	Bacteria
Diplosoma matie	Colonial											Cyanobacteria (Prochloron)
Diplosoma migrans	Colonial						Bacteroidetes (Flavobacterium)											Firmicutes (Ruminococcus flavefaciens)							Proteobacteria (Gammaproteobacteria (Pseudomonas saccherophilia)), Betaproteobacteria (Ralstonia pickettii), Epsilonproteobacteria (Arcobacter butzleri))
Diplosoma multipapillata	Colonial											Cyanobacteria (Prochloron)
Diplosoma multifidum	Colonial											Cyanobacteria (Acaryochloris marina, Prochloron)
Diplosoma ooru	Colonial											Cyanobacteria (Prochloron)
Diplosoma variostigmatum	Colonial											Cyanobacteria (Prochloron)
Diplosoma virens	Colonial											Cyanobacteria (Prochloron, Acaryochloris marina)
Diplosoma simile	Colonial											Cyanobacteria (Prochloron)
Diplosoma simileguwa	Colonial											Cyanobacteria (Prochloron)
Diplosoma sp.	Colonial											Cyanobacteria (Prochloron)
Diplosoma watanabei	Colonial											Cyanobacteria (Prochloron)
Distaplia bermudensis	Colonial		Acidobacteria	Actinobacteria			Bacteroidetes (Reichenbachiella)																Nitrospirae	Planctomycetes	Proteobacteria (Alphaproteobacteria (Rhodobium orientis, Hyphomonas, Rhodobacteraceae, Novispirillum sp., Chelativorans), Gammaproteobacteria (Vibrio shilonii, Endozoicimonaceae), Betaproteobacteria, Deltaproteobacteria, Epsilonproteobacteria)	Spirochaetes							Thaumarchaeota (Nitrosopumilus)	Euryarchaeota	Crenarchaeota
Ecteinascidia diaphanis	Colonial			Actinobacteria			Bacteroidetes		Chloroflexi			Cyanobacteria												Planctomycetes	Proteobacteria (Alphaproteobacteria (Rhizobiales))							SBR 1093	Thaumarchaeota (Nitrosopumilus)
Ecteinascidia turbinata	Colonial		Acidobacteria	Actinobacteria (Actinomadura sp., Salinispora arenicola, Micromonospora sp., Micromonospora sp., Verrucosispora sp., Streptomyces sp., Actinomadura sp., Nocardiopsis sp.) )					Chloroflexi			Cyanobacteria (Synechococcus)											Nitrospirae (Nitrospira)		Proteobacteria (Gammaproteobacteria (Vibrio, Candidatus Endoecteinascidia frumentensis, Xanthomonadales, Legionellanes, Oceanospirillales (Litoricola), Pseudomonas fluorescens, Microbulbifer sp.), Alphaproteobacteria (Silicibacter), Deltaproteobacteria (Desulfobulbaceae))			Tenericutes (Mollicutes)																	Ascomycota (Acremonium sp.)				Haplosporidium
Eudistoma amplum	Colonial			Actinobacteria			Bacteroidetes		Chloroflexi			Cyanobacteria (Acaryochloris, Prochloron)												Planctomycetes	Proteobacteria (Alphaproteobacteria (Rhizobiales))							SBR 1093	Thaumarchaeota (Nitrosopumilus)
Eudistoma capsulatum	Colonial		Acidobacteria	Actinobacteria		Armatimonadetes	Bacteroidetes	Chlorobi	Chloroflexi	Chlamydiae		Cyanobacteria	Thermi			Elusimicrobia	Fibrobacteres	Firmicutes	Fusobacteria	Gemmatimonadetes	Lentisphaerae		Nitrospirae	Planctomycetes	Proteobacteria (Alphaproteobacteria (Chelativorans, Rhodobacteraceae, Hyphomonadaceae), Gammaproteobacteria (Endozoicimonaceae), Betaproteobacteria, Deltaproteobacteria, Zetaproteobacteria)			Tenericutes			Verrucomicrobia	WPS-2, WS3, WS5, ZB3, AncK6, AD3, AC1, TM7, TM6, SR1, SAR406, PAUC34f, OP8, OP3, OP11, OD1, NKB19, LD1, GN02, SBR1093, Parvarchaeota, Candidatus Microgenomates (TA18)		Euryarchaeota	Crenarchaeota
Eudistoma gilboviride	Colonial		Acidobacteria						Chloroflexi			Cyanobacteria											Nitrospirae (Nitrospira)		Proteobacteria (Gammaproteobacteria (Endozoicomonas, Oceanospirillales (Litoricola), Vibrio, Xanthomonadales), Deltaproteobacteria (Desulfobulbaceae))																Microlaimus parahonestus	Prostheceraeus vittatus	Aiptasia mutabilis, Aiptasia pulchella	Sycettusa hastifera, Spongia tubulifera, Grantessa
Eudistoma olivaceum				Actinobacteria (Streptomyces sp.)
Eudistoma toealensis	Colonial		Acidobacteria (Acidobacteriia (Subgroup 26, Subgroup 22, Subgroup 11, Subgroup 17, Subgroup 21, PAUC26f, Blastocatella, Subgroup 5, Subgroup 6, Subgroup 9, d142, AT-s3-28, Subgroup 18, Granulicella), Holophagae (Acanthopleuribacter, 43F-1404R, CA002, NS72, Sva0725, TK85, NKB17, Subgroup 7))	Actinobacteria (Acidimicrobiales (Acidimicrobiaceae (Acidimicrobium, Ilumatobacter), Candidatus Microthrix, Iamia, OCS 155 marine group, Sva0996 marine group), Sporichthyaceae (Sporichthya), Gaiellales (Gaiella), Solirubrobacterales (0319-6M6, 480-2, Elev-16S-1332, Solirubrobacter, YNPFFP1), TM146), Corynebacterium, Mycobacterium, Acidothermus, Kineosporiaceae, Demequina, Lysinimicrobium, Brachyb…		Armatimonadetes	Bacteroidetes (Flammeovirgaceae (Cesiribacter, Ekhidna, Fabibacter, Flammeovirga, Fulvivirga, Marinoscillum, Reichenbachiella, Candidatus Amoebophilus, Flexithrix, Aureibacter, Persicobacter), Flavobacteriaceae (Gilvibacter, Imtechella, Aquimarina, Ulvibacter, Tenacibaculum, Robiginitalea, Ornithobacterium, Olleya, NS5 marine group, NS2b marine group, Muricauda, Marixanthomonas, Maritimimonas, Ma…	Chlorobi (Ignavibacterium, PHOS-HE36, OPB56, IheB3-7, BSV26)	Chloroflexi (Anaerolineaceae, Caldilineaceae, Ktedonobacteraceae, vadinBA26, JG30-KF-CM66, KD4-96, AKYG1722, JG30-KF-CM45, FW22, GIF9, Napoli-4B-65, SAR202 clade, S085, TK10)	Chlamydiae (Simkaniaceae, Candidatus Rhabdochlamydia, Criblamydia)		Cyanobacteria (Synechococcus, Acaryochloris, Prochlorococcus, Pleurocapsa, Phormidium, Rubidibacter, Symploca, Leptolyngbya, Limnothrix, Lyngbya, MLE1-12, SHA-109, SM2F09, 4C0d-2, ML635J-21, SM1D11)	Deinococcus-Thermus (Truepera, Thermus)	Deferribacteres (LCP-89, PAUC34f, SAR406 clade (Marine group A))		Elusimicrobia	Fibrobacteres (Fibrobacteria (Fibrobacterales (Fibrobacteraceae)))	Firmicutes (Bacillaceae (Aeribacillus, Anoxybacillus, Bacillus, Oceanobacillus), Halanaerobiales (Halocella), Clostridiales (Sarcina, vadinBB60, Acetobacterium, Kazan-2B-17, Christensenella, Clostridiisalibacter, Clostridiaceae (Clostridium), Fusibacter, JTB215, MAT-CR-H4-C10, Desulfitibacter, Ruminococcaceae (Acetivibrio, Anaerotruncus, Papillibacter), Alkalibacter, Dethiosulfatibacter, Anaerovo…	Fusobacteria (Propionigenium, BS1-0-74, Psychrilyobacter)	Gemmatimonadetes (BD2-11 terrestrial group, PAUC43f marine benthic group, Gemmatimonadaceae, S0134 terrestrial group, AT425-EubC11 terrestrial group)	Lentisphaerae (Lentisphaeria (113B434, SS1-B-03-39, ML1228J-2, LD1-PA26, LD1-PB3, Lentisphaera, R76-B128, LD1-PA34, Victivallaceae (Victivallis)))	Nitrospinaceae (Nitrospina)	Nitrospirae (Nitrospiraceae (Nitrospira, Leptospirillum)))	Planctomycetes (Phycisphaerales (08D2Z94 hypersaline microbial mat group, CL500-3, I-8, JL-ETNP-F27, Phycisphaera, SM1A02, Urania-1B-19 marine sediment group), Planctomycetaceae (Blastopirellula, Planctomyces, Rhodopirellula, Pir4 lineage, Pirellula), B103G10, C86, CCM11a, Pla1 lineage, SHA-43, mle1-8, Pla3 lineage, Pla4 lineage, vadinHA49, KCLunmb-38-53, S-70, SGST604, WD2101 soil group, Amsterd…	Proteobacteria (Alphaproteobacteria (Rhizobiales (Beijerinckiaceae, Rhodobiaceae (Rhodobium, Anderseniella, Afifella), Rhizobium, Methylobacterium, Bauldia, Nordella, Ochrobactrum, Bradyrhizobiaceae (Bradyrhizobium), Hyphomicrobiaceae (Filomicrobium, Hyphomicrobium, Pedomicrobium, Pelagibacterium, Rhodomicrobium), Phyllobacteriaceae (Phyllobacterium, Cohaesibacter, Mesorhizobium, Ahrensia, Hoefle…	Spirochaetae (MSBL8, Leptospiraceae (Turneriella), Spirochaetaceae (Spirochaeta), LH041)		Tenericutes (Mycoplasmataceae (Candidatus Bacilloplasma, Candidatus Hepatoplasma), Haloplasma, RF9, CK-1C4-19)		Thermotogae (SC103)	Verrucomicrobia (OPB35 soil group, Puniceicoccaceae (Cerasicoccus, Lentimonas, Pelagicoccus), Verrucomicrobiaceae (Persicirhabdus, Roseibacillus, Haloferula), Chthoniobacter, DEV007, Rubritalea, Alterococcus, vadinHA64)	TM6, NPL - UPA2, WS3, TM7, BRC1, BD1-5, OD1, OP11, OP3, OP8, JL-ETNP-Z39, Kazan-3B-28, RF3, SM2F11, TA06, WCHB1-60, Candidatus Microgenomates (TA18), Candidatus Entotheonella	Thaumarchaeota (Nitrosopumilus, Marine Group I)	Euryarchaeota (Candidatus Parvarchaeum, Halobacterium)							Nematoda (Chromadoridae)	Polycladida		Porifera (Demospongiae)				Myzozoa (Dinophyceae)
Eudistoma vannamei	Colonial			Actinobacteria (Streptomyces, Micromonospora)																																			Arthropoda (Setacheres eudistomus sp. nov.)						Aspergillus sp.
Halocynthia aurantium	Solitary						Bacteroidetes (Tenacibaculum ascidiaceicola)											Firmicutes (Bacillus pumilus)							Proteobateria (Gammaproteobacteria (Halomonas halocynthiae sp. nov., Pseudomonas xanthomarina, Glaciecola mesophila)), Alphaproteobacteria (Ascidiaceihabitans donghaensis sp. nov., Litoreibacter ascidiaceicola))
Halocynthia roretzi	Solitary			Actinobacteria (Aeromicrobium halocynthiae)			Bacteroidetes (Tenacibaculum halocynthiae)																		Proteobacteria (Alphaproteobacteria (Hasllibacter halocynthiae, Ascidiaceihabitans donghaensis, Octadecabacter ascidiaceicola, Ruegeria halocynthiae sp. nov., Roseovarius halocynthiae sp., Litoreibacter halocynthiae, Pseudopelagicola gijangensis), Gammaproteobacteria (Colwellia meonggei))
Herdmania momus	Solitary			Actinobacteria (Candidatus Aquiluna rubra)			Bacteroidetes (Cryomorphaceae)					Cyanobacteria (Synechococcus)												Planctomycetes (Pirellulaceae)	Proteobacteria (Alphaproteobacteria (Pelagibacteraceae, Rhodobacteraceae (Amaricoccus), Kiloniellales, Hyphomicrobiaceae (Hyphomicrobium)), Gammaproteobacteria (Chromatiales, Piscirickettsiaceae))						Verrucomicrobia (Puniceicoccaceae (Coraliomargarita))		Thaumarchaeota (Nitrosopumilus)		Crenarchaeota				Arthropoda (Odontonia sibogae)						Ascomycota (Aspergillus ustus)
Leptoclinides dubius	Colonial											Cyanobacteria (Prochloron)
Leptoclinides lissus	Colonial											Cyanobacteria (Prochloron)
Leptoclinides madara	Colonial			Actinobacteria			Bacteroidetes		Chloroflexi			Cyanobacteria												Planctomycetes	Proteobacteria (Alphaproteobacteria (Rhizobiales))								Thaumarchaeota (Cenarchaeum, Nitrosopumilus)
Lissoclinum badium	Colonial		Acidobacteria	Actinobacteria (Acidimicrobiales)			Bacteroidetes (Ekhidnaceae)		Chloroflexi			Cyanobacteria (Prochloron)											Nitrospirae (Nitrospira)		Proteobacteria (Alphaproteobacteria (Rhizobiales (Mesorhizobium), Kordiimonadaceae), Deltaproteobacteria (Nitrospina, Sva0853), Gammaproteobacteria (Alteromonas, Marinomonas))								Thaumarchaeota (Nitrosopumilus)
Lissoclinum bistratum	Colonial											Cyanobacteria (Prochloron)													Proteobacteria
Lissoclinum capsulatum	Colonial			Actinobacteria			Bacteroidetes					Cyanobacteria												Planctomycetes	Proteobacteria (Alphaproteobacteria (Rhizobiales))							SBR 1093	Thaumarchaeota (Nitrosopumilus)
Lissoclinum fragile	Colonial											Cyanobacteria (Prochloron, Acaryochloris marina, Leptolyngbya antactica, Phormidium, Synechococcus, Candidatus Acaryochloris bahamiensis nov. sp.)
Lissoclinum ostrearium	Colonial											Cyanobacteria (Prochloron)
Lissoclinum patella	Colonial		Acidobacteria (Chloracidobacteria, Solibacteres)	Actinobacteria (Salinispora arenícola, Verrucosispora, Streptomyces)	Aquificae		Bacteroidetes (Chlorobia, Bacteroidia, Flavobacteria (Flavobacteriaceae (Lacinutrix, Muricauda)), Cytophagia (Flammeovirgaceae (Flammeovirga), Cyclobacteriaceae), Sphingobacteria (Sphingobacteriales))		Chloroflexi (Dehalococcoidetes, Thermomicrobia, Caldilinea)	Chlamydiae		Cyanobacteria (Cyanophyceae (Synechococcophycideae, Oscillatoriales (Oscillatoriaceae (Oscillatoria), Symploca, Planktothricoides, Phormidiaceae, Cyanobacteriaceae), Synechococcales (Pseudanabaenaceae (Pseudanabaena persicina), Prochloraceae (Prochlorococcus), Halomicronema, Leptolyngbya, Acaryochloris marina, Synechococcus, Candidatus Acaryochloris bahamensis), Nostocales (Rivularia), Chroococca…	Deinococcus-Thermus (Deinococci)	Deferribacteres	Dictyoglomi (Dictyoglomia)	Elusimicrobia	Fibrobacteres	Firmicutes (Clostridia, Bacilli)	Fusobacteria (Propionigenium)	Gemmatimonadetes	Lentisphaerae		Nitrospirae (Nitrospira)	Planctomycetes (Planctomycetacia)	Proteobacteria (Alphaproteobacteria (Rhodospirillales (Rhodospirillaceae (Azospirillum brasilense)), Rhizobiales (Phyllobacteriaceae, Rhizobiaceae), Kordiimonadaceae, Candidatus Endolissoclinum faulkneri, Anaplasma platys, Kiloniella spp., Hyphomonadaceae, Rhodobacteraceae (Pannonibacter phragmitetus), Erythrobacter aquimaris), Gammaproteobacteria (Spongiibacter, Alteromonas (Alteromonas marina),…	Spirochaetes (Spirochaetaceae)	Synergistetes (Synergistia)	Tenericutes (Mollicutes)		Thermotogae	Verrucomicrobia (Rubritalea, Opitutae (Puniceicoccaceae), Verrucomicobriae (Verrucomicrobiaceae (Luteolibacter))	SBR 1093, WS3, WPS-2, ZB2, GN02 (OD1 class), OP8	Thaumarchaeota	Euryarchaeota (Thermoplasmata, Archaeoglobi, Methanococci, Methanobacteria, Halobacteria, Methanomicrobia, Thermococci)	Crenarchaeota (Thermoprotei)										Eurotiomycetes
Lissoclinum verrilli	Colonial											Cyanobacteria (Prochloron, Synechocystis)
Lissoclinum punctatum	Colonial											Cyanobacteria (Prochloron)
Lissoclinum timorense	Colonial											Cyanobacteria (Prochloron, Synechococcus)														Spirochaetes
Lissoclinum sp.	Colonial											Cyanobacteria (Prochloron)																			Verrucomicrobia (Opitutaceae (Candidatus Didemnitutus mandela))
Microcosmus australis	Solitary																	Enterococcus faecium
Microcosmus exasperatus	Solitary																								Proteobacteria (Gammaproteobacteria (Vibrio sp., Vibrio alginolyticus))
Microcosmus sp.				Actinobacteria (Propionibacterium acnes, Tsukamurella paurometabola, Rothia sp.)																					Proteobacteria (Betaproteobacteria (Achromobacter xylosoxidans), Gammaproteobacteria (Acinetobacter, Stenotrophomonas maltophilia), Alphaproteobacteria (Agrobacterium, Phyllobacterium myrsinacearum))
Molgula arenata	Solitary																																															Apicomplexa (Nephromyces)
Molgula complanata	Solitary																																															Apicomplexa (Nephromyces)
Molgula manhattensis	Solitary			Actinobacteria (Streptomyces hyaluromycini sp. nov.)			Bacteroidetes (Flavobacteria)																		Proteobacteria (Gammaproteobacteria, Epsilonproteobacteria, Betaproteobacteria (Delftia))			Tenericutes (Mollicutes (Entomoplasmatales))																				Apicomplexa (Nephromyces)
Molgula citrina	Solitary																																															Apicomplexa (Nephromyces)
Molgula retortiformis	Solitary																																															Apicomplexa (Nephromyces)
Molgula occidentalis	Solitary																																						Arthropoda (Tunicotheres moseri)									Apicomplexa (Nephromyces)
Nephtheis fascicularis																																													Ascomycota (Pithomyces)
Perophora modificata	Colonial			Actinobacteria			Bacteroidetes		Chloroflexi			Cyanobacteria												Planctomycetes	Proteobacteria (Alphaproteobacteria (Rhizobiales))							SBR 1093	Thaumarchaeota (Nitrosopumilus)
Phallusia arabica	Solitary			Actinobacteria			Bacteroidetes					Cyanobacteria						Firmicutes (Bacillus subtilis)						Planctomycetes	Proteobacteria (Alphaproteobacteria (Rhizobiales))							SBR 1093	Thaumarchaeota (Nitrosopumilus)
Phallusia julinea	Solitary			Actinobacteria			Bacteroidetes					Cyanobacteria												Planctomycetes	Proteobacteria (Alphaproteobacteria (Rhizobiales))							SBR 1093	Thaumarchaeota (Nitrosopumilus)
Phallusia philippinensis	Solitary																							Planctomycetes	Proteobacteria (Alphaproteobacteria (Rhizobiales))								Thaumarchaeota (Nitrosopumilus)
Phallusia mammillata	Solitary																	Firmicutes (Virgibacillus halodenitrificans)																					Arthropoda (Ascidonia flavomaculata)
Phallusia nigra	Solitary																																						Arthropoda (Tunicotheres moseri)	Annelida (Proceraea exoryxae sp. nov.)
Polyandrocarpa anguinea	Colonial		Acidobacteria	Actinobacteria			Bacteroidetes (Reichenbachiella)																	Planctomycetes	Proteobacteria (Alphaproteobacteria (Rhodobacteraceae, Hyphomonas, Rhodobium orientis, Novispirillum), Gammaproteobacteria (Vibrio shilonii), Deltaproteobacteria)						Verrucomicrobia	Parvarchaeota	Thaumarchaeota (Nitrosopumilus)	Euryarchaeota					Arthropoda (Dactylonia anachoreta)
Polyandrocarpa zorritensis	Colonial		Acidobacteria	Actinobacteria			Bacteroidetes (Reichenbachiella)																	Planctomycetes	Proteobacteria (Alphaproteobacteria (Rhodobacteraceae, Hyphomonas, Rhodobium orientis, Novispirillum), Gammaproteobacteria (Endozoicimonaceae, Vibrio shilonii), Deltaproteobacteria, Epsilonproteobacteria)						Verrucomicrobia	Parvarchaeota	Thaumarchaeota (Nitrosopumilus)	Euryarchaeota
Polycarpa argentata	Solitary			Actinobacteria			Bacteroidetes		Chloroflexi			Cyanobacteria												Planctomycetes	Proteobacteria (Alphaproteobacteria (Rhizobiales))							SBR 1093	Thaumarchaeota (Nitrosopumilus)
Polycarpa aurata	Solitary						Bacteroidetes		Cloroflexi			Cyanobacteria													Proteobacteria (Alphaproteobacteria (Rhizobiales))	Spirochaetaceae							Thaumarchaeota (Nitrosopumilus)						Arhtropoda (Odontonia katoi)						Ascomycota (Penicillium verruculosum)
Polycarpa spongiabilis	Solitary																																						Arhropoda (Tunicotheres moseri)
Polycitor giganteus	Colonial						Bacteroidetes					Cyanobacteria												Planctomycetes	Proteobacteria (Alphaproteobacteria (Rhizobiales))
Polycitor proliferus	Colonial																								Proteobacteria (Alphaproteobacteria (Pseudovibrio ascidiaceicola))
Polyclinella azemai	Colonial																								Proteobacteria (Gammaproteobacteria)
Polyclinum constellatum	Colonial																																						Arthropoda (Enterocola monnioti n. sp.)
Polyclinum sebastiani	Colonial																	Bacillus
Polyclinum vasculosum	Colonial			Actinobacteria (Actinomycetales (Microbacteriaceae, Nocardiaceae, Streptomycetaceae (Streptomyces), Thermomonosporaceae, Mycobacteriaceae, Micromonosporaceae (Micromonospora), Streptosporangiaceae, Kineosporiaceae, Acidothermaceae, Cellulomonadaceae, Corynebacteriaceae, Intrasporangiacea, Promicromonosporaceae))			Bacteroidetes					Cyanobacteria												Planctomycetes	Proteobacteria	Spirochaetes
Polyclinum glabrum	Colonial																								Proteobacteria (Gammaproteobacteria (Marinobacter))
Polysyncraton shellensis	Colonial																																						Arthropoda (Enterocola dicaudatus n. sp.)
Polysyncraton sp.																									Proteobacteria (Gammaproteobacteria (Psychrobacter submarinus, Psychrobacter marincola)
Polysyncraton lithostrotum				Actinobacteria (Micromonospora lomaivitiensis - Salinispora pacifica)
Pseudodistoma crucigaster	Colonial		Acidobacteria	Actinobacteria			Bacteroidetes (Flammeovirgaceae (Roseivirga), Maribacter)		Chloroflexi (Anaerolineae)			Cyanobacteria						Firmicutes					Nitrospirae (Nitrospiraceae)	Planctomycetes (Phycisphaerales)	Proteobacteria (Alphaproteobacteria (Rhodobacterales (Rhodobacteraceae)), Gammaproteobacteria (Alteromonadales, Xanthomonadaceae), Betaproteobacteria (Nitrosomonadaceae))						Verrucomicrobia		Thaumarchaeota
Pseudodistoma cyrnusense	Colonial						Bacteroidetes (Tenacibaculum)																		Proteobacteria (Alphaproteobacteria (Roseobacter))
Pseudodistoma obscurum	Colonial																								Proteobacteria (Gammaproteobacteria)
Pycnoclavella communis	Colonial																																												Eurotiales (Penicillium, Talaromyces, Aspergillus fumigatus), Hypocreales (Bionectria, Trichoderma (Trichoderma harzianum)), Capnodiales (Cladosporium), Pleosporales (Phoma))
Pycnoclavella diminuta	Colonial			Actinobacteria			Bacteroidetes		Chloroflexi			Cyanobacteria												Planctomycetes	Proteobacteria (Alphaproteobacteria (Rhizobiales))							SBR 1093	Thaumarchaeota (Nitrosopumilus)
Pycnoclavella sp.	Colonial						Bacteroidetes		Chloroflexi			Cyanobacteria												Planctomycetes	Proteobacteria (Alphaproteobacteria (Rhizobiales))							SBR 1093	Thaumarchaeota (Nitrosopumilus)
Pyura cancellata	Solitary											Cyanobacteria (Dermocarpa, Oscillatoria, Anabaena)																								Rhodophyta (Neevea repens)	Chlorophyta (Pseudendoclonium submarinum, Ostreobium queketti)
Pyura carnea	Solitary											Cyanobacteria (Synechococcus, Dermocarpa, Xenococcus, Oscillatoria, Spirulina, Anabaena)																								Rhodophyta (Neevea repens)	Chlorophyta (Pseudendoclonium submarinum, Ostreobium queketti)
Pyura haustor	Solitary		Acidobacteria				Bacteroidetes (Flavobacteriaceae)		Chloroflexi			Cyanobacteria											Nitrospirae (Nitrospira)		Proteobacteria (Gammaproteobacteria (Chromatiales, Alteromonadales (Alteromonas, Glaciecola)), Alphaproteobacteria (Rhizobiales))
Pyura lignosa	Solitary																																						Arthropoda (Ascidonia pusilla)
Pyura sp.	Solitary																																						Arthropoda (Ascidonia quasipusilla)
Pyura pulla	Solitary											Cyanobacteria (Synechococcus, Dermocarpa, Oscillatoria)																								Rhodophyta (Neevea repens)	Chlorophyta (Pseudendoclonium submarinum, Ostreobium queketti)
Pyura suteri	Solitary																																			Rhodophyta (Neevea repens)	Chlorophyta (Pseudendoclonium submarinum)
Pyura torpida	Solitary																																						Arthropoda (Ascidonia quasipusilla)
Rhopalaea birkelandi	Solitary																																						Arthropoda (Ascidonia pusilla)
Rhopalaea sp.	Solitary																																												Aspergillus flavus
Stomozoa murrayi accepted as Stomozoa roseola																									Proteobacteria (Gammaproteobacteria (Acinetobacter sp.))
Styela canopus				Actinobacteria (Streptomyces sp.)
Styela clava	Solitary			Actinobacteria (Citricoccus, Micrococcus, Kocuria, Micromonospora, Mycobacterium, Rhodococcus, Nocardiopsis, Actinoalloteichus, Saccharomonospora, Streptomyces, Streptomyces)			Bacteroidetes (Tenacibaculum, Labilibacter aurantiacus sp. nov.)											Firmicutes (Bacillus, Fictibacillus, Halobacillus, Oceanobacillus, Virgibacillus, Paenibacillus, Salinicoccus)							Proteobacteria (Alphaproteobacteria (Altererythrobacter, Phaeobacter, Ruegeria), Gammaproteobacteria (Citrobacter, Halomonas, Microbulbifer, Shewanella, Vibrio, Endozoicomonas)
Styela gibbsii	Solitary																																						Arthropoda (Scolecodes huntsmani)
Styela plicata	Solitary		Acidobacteria (Acidobacteriaceae (Edaphobacter (Edaphobacter modestus)))	Actinobacteria (Nocardiaceae (Rhodococcus (Rhodococcus qingshengii, Rhodococcus baikonurensis, Rhodococcus equi, Rhodococcus percolatus), Nocardia), Propionibacteriaceae (Propionibacterium (Propionibacterium microaerophilum, Propionibacterium avidum, Propionibacterium humerusii, Propionibacterium acnes)), Mycobacteriaceae (Mycobacterium (Mycobacterium frederiksbergense, Mycobacterium pinnipedii, …			Bacteroidetes (Bacteroidia, Flavobacteria (Flavobacteriaceae (Lutimonas (Lutimonas vermicola), Polaribacter (Polaribacter butkevichii), Winogradskyella (Winogradskyella exilis), Tenacibaculum (Tenacibaculum discolor, Tenacibaculum litoreum), Flavobacterium, Elizabethkingia (Elizabethkingia meningoseptica), Chryseobacterium (Chryseobacterium bovis), Gramella, Muricauda (Muricauda lutimaris), Aquim…	Chlorobi (Chlorobiaceae (Chlorobaculum (Chlorobaculum limnaeum)))	Chloroflexi (Caldilineaceae (Caldilinea (Caldilinea tarbellica)), Thermobaculaceae, Thermogemmatisporaceae (Thermogemmatispora), Anaerolinaceae (Longilinea (Longilinea arvoryzae), Anaerolinea (Anaerolinea thermolimosa)))	Chlamydiae (Rhabdochlamydiaceae (Candidatus Rhabdochlamydia (Candidatus Rhabdochlamydia crassificans)), Parachlamydiaceae (Candidatus Protochlamydia (Candidatus Protochlamydia amoebophila)), Waddliaceae (Waddlia), Chlamydiaceae (Chlamydia))	Caldithrix	Cyanobacteria (Synechococcaceae, Prochlorococcus (Prochlorococcus marinus), Pseudanabaenaceae, Microcystaceae (Microcystis (Microcystis panniformis)), Nostocaceae, Phormidiaceae, Rivulariaceae, Symploca (Symploca atlantica), Arthronema (Arthronema africanum), Calothrix (Calothrix parietina), Hydrocoleum, Trichodesmium (Trichodesmium tenue), Dolichospermum, Oscillatoria (Oscillatoria corallinae))	Thermi, Deinococcaceae (Deinococcus)	Deferribacteres (Deferribacteraceae (Deferribacter (Deferribacter autotrophicus)))			Fibrobacteres	Firmicutes (Aerococcaceae (Facklamia languida), Bacillaceae (Bacillus (Bacillus mucilaginosus), Virgibacillus (Virgibacillus salexigens), Lysinibacillus (Lysinibacillus parviboronicapiens), Geobacillus, Marinococcus (Marinococcus halophilus)), Caldicellulosiruptoraceae, Carboxydocellaceae, Carnobacteriaceae (Carnobacterium (Carnobacterium inhibens), Alkalibacterium (Alkalibacterium subtropicum), …	Fusobacteria (Fusobacteriaceae (Propionigenium (Propionigenium maris)))		Lentisphaerae	Nitrospinaceae (Nitrospina)	Nitrospirae (Thermodesulfovibrionaceae, Thermodesulfovibrio (Thermodesulfovibrio thiophilus))	Planctomycetes (Phycisphaerae, Planctomycetaceae (Planctomyces (Planctomyces limnophilus, Planctomyces maris)), Pirellulaceae (Pirellula (Pirellula staleyi)), Isosphaeraceae (Singulisphaera), Brocadiaceae, Candidatus Scalindua (Candidatus Scalindua brodae))	Proteobacteria (Gammaproteobacteria (Aeromonadaceae (Tolumonas (Tolumonas auensis), Oceanisphaera (Oceanisphaera litoralis, Oceanisphaera laurenciae)), Alcanivoracaceae (Alcanivorax (Alcanivorax indicus)), Alteromonadales (Idiomarinaceae (Pseudidiomarina (Pseudidiomarina donghaiensis)), Alteromonadaceae (Marinobacter (Marinobacter arcticus, Marinobacter santoriniensis, Marinobacter zhanjiangensis…	Spirochaetaceae (Treponema (Treponema calligyrum)), Leptospiraceae (Leptospira (Leptospira licerasiae))	Synergistetes (Synergistaceae (Dethiosulfovibrio, Candidatus Tammella (Candidatus Tammella caduceiae)))	Tenericutes (Mycoplasmataceae (Mycoplasma (Mycoplasma insons, Mycoplasma timone)), Entomoplasmataceae (Mesoplasma (Mesoplasma entomophilum)))	Thermodesulfobacteria (Thermodesulfobacteriaceae (Thermodesulfatator (Thermodesulfatator atlanticus)))		Verrucomicrobia (Verrucomicrobiaceae (Verrucomicrobium, Luteolibacter (Luteolibacter algae), Persicirhabdus, Prosthecobacter (Prosthecobacter fusiformis)), Methylacidiphilaceae, Pelagicoccaceae, Puniceicoccaceae (Pelagicoccus), Pedosphaeraceae, Chthoniobacteraceae (Chthoniobacter (Chthoniobacter flavus)), Rubritalea (Rubritalea tangerina, Rubritalea marina), Candidatus Methylacidiphilum, Pedospha…	WS3, OP3, SAR406, Caldithrixaceae, Thermobaculum (Thermobaculum terrenum)	Thaumarchaeota (Nitrosopumilus)		Crenarchaeota				Arthropoda (Tunicotheres moseri)						Ascomycota (Penicillium sp., Penicillium canescens, Trichobotrys effusa)
Symplegma brakenhielmi				Actinobacteria (Micromonospora sp.)
Symplegma rubra	Colonial		Acidobacteria	Actinobacteria (Actinomycetales (Microbacteriaceae, Nocardiaceae (Rhodoccocus, Nocardia), Thermomonosporaceae, Mycobacteriaceae, Kineosporiaceae, Pseudonocardiaceae, Corynebacteriaceae, Micromonosporaceae (Micromonospora), Streptomycetaceae (Streptomyces), Streptosporangiaceae (Streptosporangium)))			Bacteroidetes					Cyanobacteria											Nitrospirae	Planctomycetes	Proteobacteria	Spirochaetes
Synoicum adareanum	Colonial		Acidobacteria	Actinobacteria (Ilumatobacter (Ilumatobacter nonamiensis), Microtrichaceae, Propionibacteriaceae (Cutibacterium), Gaiellales, Solirubrobacterales)			Bacteroidetes (Flavobacteria (Polaribacter (Polaribacter glomeratus), Bacteroidia (Saprospiraceae), Cyclobacteriaceae (Ekhidna), Lacihabitans sp., Crocinitomicaceae (Crocinitomix), Cryomorphaceae, Flavobacteriaceae (Aquibacter, Aquimarina, Arcticiflavibacter, Dokdonia, Eudoraea, Flavicella, Gilvibacter, Jejudonia, Lutibacter, Lutimonas, Maribacter, Maritimimonas, Pibocella, Psychroserpens, Pseudo…		Chloroflexi	Chlamydiae (Chlamydiales (Criblamydiaceae))													Nitrospirae (Nitrospira (Nitrospira))	Planctomycetes (Pirellulaceae, Gimesia)	Proteobacteria (Alphaproteobacteria (Hoeflea, Pseudovibrio ascidiaceicola, Pseudovibrio sp., Labrenzia, Pseudahrensia, Hyphomonadaceae, Kordiimonadales, Micavibrionaceae, PS1 clade, Puniceispirillales, Filomicrobium, Methyloceanibacter, Anderseniella, Rhodobacteraceae (Amylibacter, Halocynthiibacter, Loktanella, Sedimentitalea, Sulfitobacter), Rhodospirillales, Kiloniellaceae, Sinorickettsia chla…						Verrucomicrobia (Verrucomicrobiales (Terrimicrobium, Diplosphaera, Lentimonas, Luteolibacter, Persicirhabdus, Roseibacillus, Rubritalea), Puniceicoccaceae, Opitutacae)	TM7, Dadabacteria (Dadabacteriales), Dependentiae (Vermiphilaceae), Patescibacteria (Gracilibacteria, Saccharimonadales)
Synoicum blochmanni	Colonial																								Proteobacteria (Gammaproteobacteria)
Synoicum castellatum	Colonial			Actinobacteria			Bacteroidetes		Chloroflexi (Anaerolineae)			Cyanobacteria												Planctomycetes (Pirellulales)	Proteobacteria (Alphaproteobacteria (Rhizobiales))							SBR 1093	Thaumarchaeota
Trididemnum dispersum	Colonial											Cyanobacteria (Synechocystis trididemni)
Trididemnum cerebriforme	Colonial											Cyanobacteria (Prochloron didemni)
Trididemnum clinides	Colonial											Cyanobacteria (Synechocystis (Synechocystis trididemni))
Trididemnum cyanophorum	Colonial											Cyanobacteria (Oscillatoriales, Chroococcales, Prochloron, Synechocystis (Synechocystis trididemni))
Trididemnum miniatum	Colonial											Cyanobacteria (Prochloron, Oscillatoria sp.)
Trididemnum nubilum	Colonial											Cyanobacteria (Synechocystis)
Trididemnum solidum	Colonial											Cyanobacteria (Prochloron, Synechocystis (Synechocystis trididemni))
Trididemnum paracyclops	Colonial		Acidobacteria						Chloroflexi			Cyanobacteria (Acaryochloris marina, Prochloron)											Nitrospirae (Nitrospira)		Proteobacteria (Gammaproteobacteria (Vibrio, Oceanospirillales (Litoricola), Xanthomonadales), Deltaproteobacteria (Desulfobulbaceae))															Thelepus crispus				Biemna fistulosa
Trididemnum cyclops	Colonial											Cyanobacteria (Prochloron)
Trididemnum orbiculatum	Colonial			Actinobacteria (Solwaraspora sp., Nocardia sp., Verrucosispora sp., Nocardia araoensis, Streptomyces sp.)
[truncated: 5 more columns]
